# Supplementary material for: Cas13d-mediated multiplex RNA targeting confers a broad-spectrum resistance against RNA viruses in potato
Source: Commun Biol. 2023 Aug 17;6:855. doi: 10.1038/s42003-023-05205-2 (PMC10435558; doi:10.1038/s42003-023-05205-2)
Supplement: Supplementary file 3 — Supplementary Data 1 [file 42003_2023_5205_MOESM3_ESM.xlsx]

## Sheet: Fig.2 
		Fig.2a					Fig.2c					Fig.2e
		St-wt	St-PTG#18	St-PTG#19			St-wt	St-PTG#18	St-PTG#19			St-wt	St-PTG#18	St-PTG#19
		15.9784	0.844083	8.69488			0.8899	0.0897	0.3899			1.3395	0.428704	0.342897
		16.8939	1.02137	0.508992			1.0928	0.804	0.381			0.950124	0.470627	0.463987
		17.2034	0.646474	0.681383			1.1593	0.8081	0.434			1.17351	0.30496	0.39337
		13.9576	3.40984	0.717171			1.384	0.1565	0.3768			1.14535	0.321517	0.318229
		5.33444	0.925186	8.34101			0.8233	0.1529	0.8207			1.13556	0.515063	0.425732
		Fig.2b					Fig.2d					Fig.2f
		St-wt	St-PTG#18	St-PTG#19			St-wt	St-PTG#18	St-PTG#19			St-wt	St-PTG#18	St-PTG#19
		1.4405	0.262795	0.16475			0.859638	0.149257	0.368905			1.40836	0.291536	0.21714
		1.72331	0.119654	0.099925			0.883539	0.1662	0.157018			0.816523	0.377248	0.419644
		0.546669	0.063455	0.114567			1.31662	0.399821	0.42543			0.885847	0.27311	0.407411
		1.59003	0.102364	0.225223			0.9476	0.154367	0.096623			1.24694	0.291457	0.361572
		0.907135	0.0541728	0.231648			0.7871	0.2329	0.374302			0.88583	0.219002	0.301549

## Sheet: Fig.3
		Fig.3a						Fig.3c
														Fig.3e
		St-wt	St-PTG#18	St-PTG#19	St-CP#7			St-wt	St-PTG#18	St-PTG#19	St-CP#7			St-wt	St-PTG#18	St-PTG#19	St-CP#7
		0.813515	0.234479	0.163365	0.752314			1.14708	0.0222236	0.0163919	0.0153524			0.835128	0.0470284	0.0558266	1.14553
		1.16688	0.315668	0.494602	0.946933			1.24562	0.0007889	0.106152	0.0257621			1.78763	0.174693	0.113671	0.80214
		0.906341	0.260291	0.132211	1.21127			0.695133	0.0185253	0.0157667	0.0100231			0.946418	0.0812752	0.207559	0.758971
		0.998409	0.132206	0.154473	1.64889			1.15316	0.0011405	0.0238156	0.0431868			1.10278	0.119041	0.322081	1.58038
		1.16415	0.25802	0.456655	1.03678			0.873094	0.0115277	0.0116838	0.004614			1.66032	0.0739865	0.292382	1.04332
		Fig.3b						Fig.3d						Fig.3f
		St-wt	St-PTG#18	St-PTG#19	St-CP#7			St-wt	St-PTG#18	St-PTG#19	St-CP#7			St-wt	St-PTG#18	St-PTG#19	St-CP#7
		1.56787	0.503344	0.264685	1.25991			0.687765	0.426995	0.422069	1.15625			0.833904	0.65979	0.522632	0.903326
		0.980358	0.417845	0.158437	0.907418			0.955538	0.543253	0.443665	0.886381			1.37717	0.526911	0.554979	0.814102
		1.28777	0.55917	0.478667	0.921229			1.2051	0.317678	0.445703	0.805974			0.915739	0.558311	0.44045	0.980554
		0.935381	0.172532	0.225558	1.16912			1.22465	0.313507	0.390727	1.02266			1.02181	0.334838	0.520826	1.06964
		0.964585	0.189965	0.41193	1.52429			1.03104	0.448952	0.382807	0.963122			0.72627	0.635726	0.536762	1.11408

## Sheet: Fig.4
		Fig.4a						Fig.4b						Fig.4c
		St-wt	St-PTG#18	St-PTG#19	St-CP#7			St-wt	St-PTG#18	St-PTG#19	St-CP#7			St-wt	St-PTG#18	St-PTG#19	St-CP#7
		1.32695	0.0576036	0.0265867	1.0609			0.877285	0.200927	0.21389	1.98329			0.974279	0.263827	0.394902	1.44623
		1.65011	0.0111868	0.0267688	0.908923			0.713428	0.303055	0.249889	0.901335			1.27011	0.445972	0.203185	1.30203
		0.987348	0.0434839	0.0237928	1.30002			1.02723	0.727185	0.443129	1.06395			1.30234	0.432098	0.389618	0.893211
		1.34602	0.0162644	0.0141743	0.706917			0.790168	0.246063	0.304159	1.08758			0.642418	0.30842	0.344306	0.859195
		1.53706	0.0314881	0.080887	0.916783			1.01	0.14386	0.583228	0.761806			1.68484	0.580865	0.275503	0.794567
